# Supplementary material for: Integrating univariate and multivariate stability indices for breeding clime-resilient barley cultivars
Source: BMC Plant Biol. 2025 Jan 18;25:76. doi: 10.1186/s12870-024-05530-6 (PMC11748582; doi:10.1186/s12870-024-05530-6)
Supplement: Supplementary file 1 — Supplementary Material 1 [file 12870_2024_5530_MOESM1_ESM.xlsx]

## Sheet: Sheet1
		Supplementary file 1. Pedigree of the genotypes used in this study
	No.	Cross Name	Pedigree	Source
	1	GIZA 123	CHECK	1- A-Trial 2019/2020
	2	GIZA 133	CHECK	4- A-Trial 2019/2020
	3	Giza 118+VMORALES	EgSk11/012no.2214-1	7-A-Trial 2019/2020
	4	Giza 118+VMORALES	EgSk11/012no.2214-3	9-A-Trial 2019/2020
	5	Giza 118+VMORALES	EgSk11/012no.2214-5-1	10-A-Trial 2019/2020
	6	Giza 118+VMORALES	EgSk11/012no.2214-5-2	11-A-Trial 2019/2020
	7	Giza 118+VMORALES	EgSk11/012no.2214-5-3	12-A-Trial 2019/2020
	8	Giza 118+VMORALES	EgSk11/012no.2214-6	13-A-Trial 2019/2020
	9	Giza 121+Karan	EgSk11/012no.2219-2	14-A-Trial 2019/2020
	10	Giza 121+Aths/Lignee686/3/DeirAlla106//SvAsa/Attiki/4/ Cen/Bglo'S'	EgSk11/012no.2224-2	19-A-Trial 2019/2020
	11	Giza 126+Aths/Lignee 686//ACSAD 68	EgSk11/012no.2259-4-2	28-A-Trial 2019/2020
	12	Giza 121+Karan	EgSk11/012no.2219-2	29-A-Trial 2019/2020
	13	Ishi//Morales/221BYT7	CROSS No. 20-4-1	39-A-Trial 2019/2020
	14	LBIRAN / UNAB 271//GLORIA-BAR/COME - B /3/..…+M126/ CM67//As/Pro/3/Alanda/4/Manal/3/Lignee527/NK1272//JLB70-63	EgSk11/012no.2292-6	49-A-Trial 2019/2020
	15	Alanda/Hamra//Alanda-01+Alanda//Lignee527/Arar/3/Alanda-01	EgSk11/012no.2316-2-2	50-A-Trial 2019/2020
	16	ACSAD 1182/4/ Arr/ ESP // Alger/ Ceres 362-1-1/3/ WI +Rupee CI 04355 // 80-5145 /Hma -01	EgSk11/012no.2333-1	52-A-Trial 2019/2020
	17	ACSAD 1182/4/ Arr/ ESP // Alger/ Ceres 362-1-1/3/ WI +Rupee CI 04355 // 80-5145 /Hma -01	EgSk11/012no.2333-2	53-A-Trial 2019/2020
	18	ACSAD 1182/4/ Arr/ ESP // Alger/ Ceres 362-1-1/3/ WI +M126/ CM67//As/Pro /3/Alanda/4/Manal/3/Lignee527/NK1272//JLB70-63	EgSk11/012no.2334-1	54-A-Trial 2019/2020
	19	ACSAD 1182/4/ Arr/ ESP // Alger/ Ceres 362-1-1/3/ WI +Alanda/5/Aths/4/Pro/TolI//Cer*2/TolI/3/5106/6/Aths/CI16155	EgSk11/012no.2335-2-1	55-A-Trial 2019/2020
	20	Aths/Lignee 686//ACSAD 618+Rupee CI 04355 // 80-5145 /Hma -01	EgSk11/012no.2345-3-1	63-A-Trial 2019/2020
	21	Aths/Lignee 686//ACSAD 618+Rupee CI 04355 // 80-5145 /Hma -01	EgSk11/012no.2345-3-2	64-A-Trial 2019/2020
	22	Aths/Lignee 686//ACSAD 618+Rupee CI 04355 // 80-5145 /Hma -01	EgSk11/012no.2345-5	65-A-Trial 2019/2020
	23	Aths/Lignee 686//ACSAD 618+Alanda/5/Aths/4/Pro/TolI//Cer*2/TolI/3/ 5106/6/Aths/CI16155	EgSk11/012no.2347-3	66-A-Trial 2019/2020
	24	California Mariout+Ager//Api/CM67/3/Cel/WI2269//Ore/4/Alanda/5/ CompCr229//As46/Pro/3/Srs	EgSk11/012no.2350-4	68-A-Trial 2019/2020
	25	California Mariout+Alanda/5/Aths/4/Pro/TolI// Cer*2/TolI/3/ 5106/6/AwBlack /Aths//Arar/3/9Cr279-07/Roho/7/Robur-Bar/142-B//Astrix/Sutter332-3	EgSk11/012no.2359-4-2	69-A-Trial 2019/2020
	26	V MORALES/6/ZIGZIG/4/EGYPT4/TERAN78//P.STO/3/QUINA	CBSS04B00042S-0M-0Y-0M-0Y-1M-0AP	77-A-Trial 2019/2020
	27	GLORIA-BAR/COPAL//PM5/BEN/3/SEN/4/PETUNIA 1/5/ PETUNIA 2//PENCO/CHEVRON-BAR/4/PETUNIA 2/3/CHAMICO/ TOCTE//CONGONA	CBSS04B00032S-0M-0Y-0M-0Y-1M-0AP	78-A-Trial 2019/2020
	28	BBSC/CONGONA//FRESA	CBSS05Y00126S-20Y-0M-0Y-0M-2AP	81-A-Trial 2019/2020
	29	V MORALESP.STO/3/LBIRAN/UNA80//LIGNEE640/4/BLLU/5/PETUNIA_1	CBSS97M00850T-G-2M-1Y-2M-0Y	82-A-Trial 2019/2020
	30	CABUYA/JAZMIN//PETUNIA 1/3/CHAMICO/PETUNIA 1//CIRU	CBSS04B00021S-0M-0Y-0M-0Y-1M-0AP	85-A-Trial 2019/2020
	31	V MORALESP.STO/3/LBIRAN/UNA80//LIGNEE640/4/BLLU/5/PETUNIA_1	CBSS97M00850T-G-2M-1Y-2M-0Y	86-A-Trial 2019/2020
	32	BREA/DL70//TOCTE/3/BREA/DL70//CABUYA/4/6B89.2027/CHAMICO	ICB09-1412-0AP-0TR-0AP-0TR-0AP-0TR	87-A-Trial 2019/2020
